# Supplementary material for: Transcriptome Sequencing and Development of Novel Genic SSR Markers From Pistacia vera L
Source: Front Genet. 2020 Sep 9;11:1021. doi: 10.3389/fgene.2020.01021 (PMC7509152; doi:10.3389/fgene.2020.01021)
Supplement: Supplementary file 1 [file Data_Sheet_1.xlsx]

## Sheet: Table 1
Supplementary Table 1: The samples used for RNA sequencing
Samples	Sexes	Tissues	Period
Siirt	Female	Bud	March
Atlı	Male	Bud	March
Siirt	Female	Flower	April
Atlı	Male	Flower	April
Siirt	Female	Leaf	May
Atlı	Male	Leaf	May
Siirt	Female	Shoot	May
Atlı	Male	Shoot	May
Siirt	Female	Bud	June
Atlı	Male	Bud	June
Siirt	Female	Bud	August
Atlı	Male	Bud	August
Siirt	Female	WholeNut	May
Siirt	Female	WholeNut	June
Siirt	Female	Pericarp	August
Siirt	Female	Kernel	August

## Sheet: Table 2
Supplementary Table 2: The list of genotypes/cultivars used in this study
No	Species	Genotypes/ Cultivars Names and Codes	Germplasm
1	P. vera L.	Ohadi	Gaziantep
2	P. vera L.	Kalehghouchi	Gaziantep
3	P. vera L.	Selection-14	Gaziantep
4	P. vera L.	Kerman	Gaziantep
5	P. vera L.	Haciserifi	Gaziantep
6	P. vera L.	Siirt	Gaziantep
7	P. vera L.	Uzun	Gaziantep
8	P. vera L.	Kaska	Gaziantep
9	P. vera L.	Peters	Gaziantep
10	P. vera L.	Male-7	Gaziantep
11	P. vera L.	Male-23	Gaziantep
12	P. khinjuk Stocks	PK-1	Gaziantep
13		PK-2	Gaziantep
14		PK-3	Gaziantep
15		PK-4	Gaziantep
16		PK-5	Gaziantep
17	P. eurycarpa Yalt.	PE-1	Gaziantep
18		PE-2	Gaziantep
19	P. atlantica Desf.	PA-1	Adana
20		PA-2	Adana
21		PA-3	Adana
22		PA-4	Adana
23		PA-6	Adana
24		PA-7	Adana
25		PA-8	Adana
26		PA-18	Manisa
27		PA-10	Adana
28		PA-11	Adana
29		PA-12	Adana
30		PA-13	Adana
31		PA-15	Adana
32	P. mutica F.&M.	PM-1	Gaziantep
33		PM-2	Gaziantep
34		PM-3	Gaziantep
35		PM-4	Gaziantep
36		PM-5	Gaziantep
37	P. atlantica x P. integerrima	UCB1-42	Adana
38		UCB1-48	Adana
39		UCB1-55	Adana
40	P. integerrima Stewart	PI-2	Adana
41		PI-3	Adana
42		PI-4	Adana
43		PI-5	Adana
44		PI-6	Adana
45		PI-7	Adana
46		PI-9	Adana
47		PI-10	Adana
48	P. chinensis Bunge	PC-2	Adana
49		PC-3	Adana
50		PC-4	Adana
51		PC-5	Adana
52		PC-6	Adana
53		PC-7	Adana
54		PC-8	Adana
55		PC-10	Adana
56	P. terebinthus L.	PT-1	Adana
57		PT-2	Adana
58		PT-3	Adana
59		PT-4	Adana
60		PT-5	Adana
61		PT-6	Adana
62		PT-7	Adana
63		PT-8	Adana
64		PT-9	Adana
65		PT-10	Adana
66		PT-11	Adana
67	P. palaestina Boiss.	PP-1	Gaziantep
68		PP-2	Gaziantep
69		PP-3	Gaziantep
70		PP-4	Gaziantep
71		PP-5	Gaziantep
72	P. lentiscus L.	PL-1	Adana
73		PL-2	Adana
74		PL-3	Adana
75		PL-4	Adana
76		PL-5	Adana
77		PL-6	Adana
78		PL-7	Adana
79		PL-8	Adana
80		PL-9	Adana
81		PL-10	Adana
82		PL-11	Adana
83		PL-12	Adana
84	Unknown-1	Unknown-1	Adana
85	Unknown-2	Unknown-2	Adana
86	Unknown-3	Unknown-3	Adana
87	Unknown-4	Unknown-4	Adana
88	Unknown-5	Unknown-5	Adana
89	Unknown-6	Unknown-6	Adana

## Sheet: Table 3
Supplementary Table 3: The forward and reverse sequences of 55 eSSR loci
No	Contigs	SSR loci	Sequences 5' - 3'
1	1719	CUPVEST1146F	GACGGGGTCTATTCAGAGATCAT
		CUPVEST1146R	TGCTCCTGTTTTTGATTTTTCTT
2	1344	CUPVEST1313F	TGAAGAGCAAGTTGTGAGCAATA
		CUPVEST1313R	TCCTTGTCTCATCATACCCTCAT
3	1223	CUPVEST1566F	CCAAACCAAAATCGTTGATGTTA
		CUPVEST1566R	TCAATAATAGTTTGAAGCCGACG
4	298	CUPVEST1855F	ATCGTATTCTGGCTGAACTCAAG
		CUPVEST1855R	CACAAACACCTTCCCTACTGAAA
5	175	CUPVEST1887F	CTCTTATTTCATCACCACCGTTC
		CUPVEST1887R	AGGAATTTCTTGGAAGCTGAGTT
6	1276	CUPVEST1981F	ATGCAACAGTACATGCCAAACAT
		CUPVEST1981R	ACATTGGGAAATGGCATCATAG
7	1653	CUPVEST2110F	GTCCGACCCTAACAATTAACAAA
		CUPVEST2110R	TTTCCAACATTACACAGCATGAG
8	205	CUPVEST2125F	ATTCTCCCTCCTCTTTTCTCCTT
		CUPVEST2125R	GAGGTCGTTCAAGTCCTGATG
9	931	CUPVEST2611F	GGATCTGCGTTCAAGAAACATAC
		CUPVEST2611R	TAATTTCCTGAGCAGAACCAGAA
10	3338	CUPVEST2680F	TTCAAAGAAAAACCAAAACCTGA
		CUPVEST2680R	TCAAACAATCCCCAAGAAAACTA
11	1809	CUPVEST2831F	TGCTAAGAGCTGGTTAGAGGAAA
		CUPVEST2831R	TTCTTCTTCCATTAACGACTTCAA
12	164	CUPVEST3015F	ACCCAGAAAACCCTAACTGAAAA
		CUPVEST3015R	TCATTGAAATGGTGAAGGAATTT
13	3566	CUPVEST3826F	AATGCAAAGCAGCAAACTACTTC
		CUPVEST3826R	TTGGGATACCTGATTCTCTTGTG
14	1415	CUPVEST3655F	AATCACGTAGCACCATCCTCTAA
		CUPVEST3655R	TGTTACTGAGACCAGATTGGGAT
15	204	CUPVEST3917F	AGTTAAATAGCGTGCAGAAAACG
		CUPVEST3917R	TTTGACTCTCTGGTTAGGGTTTG
16	910	CUPVEST3927F	GAGAGGCCCAAGTGTTTTAATTT
		CUPVEST3927R	TGTTGAAAAGGGGACTAAGTTCA
17	765	CUPVEST3929F	GAGGTTGAGAGGGAGAGATGACT
		CUPVEST3929R	TTGCAAGTCGTTATTGCATATTTT
18	267	CUPVEST4033F	ACCAACAAACCATCCTTTTCTTT
		CUPVEST4033R	AGAAGCCATTGTAACCAAAAACA
19	501	CUPVEST4068F	GCACATGAGTCCACTTTGTGTTA
		CUPVEST4068R	TGACTGGAAATGGAAGTAGAGGA
20	494	CUPVEST4100F	CCCCTTCTGTTTCTGTATGTCAC
		CUPVEST4100R	ACGAACAATTTGATGGAAAAAGA
21	288	CUPVEST4140F	AGATACAGAGAGCCAAGGAGGAG
		CUPVEST4140R	CTTTTGCCTTTGGAATCAATTTT
22	860	CUPVEST4279F	TTTCAAAATTGCCACAAGAAAAT
		CUPVEST4279R	AGAAAGAAAAGAAAGCGTATCGG
23	354	CUPVEST4680F	TCCTTTCACATTGCCTTTCTTTA
		CUPVEST4680R	GAGCTTGAACAGCCATTGTAGAT
24	238	CUPVEST4746F	TCTAGTGAGGTTGGGAATCAGAC
		CUPVEST4746R	TTGCAACAAATATTACTTCCGCT
25	3998	CUPVEST5225F	TTCCCTTTAAAAGTAATTTCCGC
		CUPVEST5225R	AGGGTGGTAGTTTGTTTACAGCA
26	1954	CUPVEST5301F1	TTCACTTGACAAAAGTGTGGTTG
		CUPVEST5301R1	CATTATGGGTACAGACACAGCAA
27	1906	CUPVEST534F	CAATTACTGCCTTTGGTTGTAGG
		CUPVEST534R	TTAAAGCCCTCGATAGAATTGGT
28	3361	CUPVEST5726F	GAAGCAAACATAATTGTGGGAAG
		CUPVEST5726R	ACTCCCAGAAAAGAGAAACAAGG
29	1006	CUPVEST5746F	GAATTGAAGAAGGAAGAAGGGAA
		CUPVEST5746R	CATTCATCCCCTTTCATACCATA
30	1350	CUPVEST5786F	TCACAGCAACATCCAATTCTTTA
		CUPVEST5786R	TCGTTTCTTTGTCCAAGTTTGAT
31	323	CUPVEST5836F	TCCCTCCTGTATGTAGTGCTAGG
		CUPVEST5836R	AGAGGCAGTGAAGCATACTTTTG
32	956	CUPVEST5852F	CTCCAAAAGAGACGCATTAGAGA
		CUPVEST5852R	GATAGGATTGCAATTCAGGCTT
33	2699	CUPVEST6009F	CTACTTTTGGTTTGTTAACCCCC
		CUPVEST6009R	GCATCAAAGACAAAAAGGGTAAA
34	548	CUPVEST6106F	AAAACGTTGAAGACGATGAAGAA
		CUPVEST6106R	TACACTCACCACTTCCCTCTCTC
35	584	CUPVEST6113F	TGGGGTAGATTATGATGACAAGG
		CUPVEST6113R	CAACATTCTCCTCATCCAGTTCT
36	587	CUPVEST6536F	CTACTTCAATGCCCAGAGAGAAA
		CUPVEST6536R	CTTCAAGCTGAAGATGAGCAGTT
37	154	CUPVEST6656F	GCTTTCCAAAGTTGTTTCTTGAC
		CUPVEST6656R	GATGGAGTCAAATGCCATAATGT
38	632	CUPVEST6662F	GGCTTGTTGTTGAAGTTGTTGTA
		CUPVEST6662R	TCAATAATAGTTTGAAGCCGACG
39	1161	CUPVEST6733F	TTCTAAAGCAATGGTGGCAGTAT
		CUPVEST6733R	GTCCTCAGAGATTCTCCCATTCT
40	1717	CUPVEST6938F	TTCTGGTAATTTGAAACAACGGT
		CUPVEST6938R	AAATTTAAGAAAAGCCCAAAAGC
41	233	CUPVEST7025F	GATTGTTGCAGGCTTTGATATGT
		CUPVEST7025R	TTTACCAGTTTCCAGCTTTGTTG
42	2269	CUPVEST7130F	GGATTGGAGGAGTTTTAGAAGGA
		CUPVEST7130R	CTCATCGGTCTCATCTTCAGAGT
43	176	CUPVEST7232F	TGAGGAGGAGCGTGTGTTAGTAG
		CUPVEST7232R	GAAAGAGAAAGGGAACCCAATTA
44	234	CUPVEST8057F	GGCTTAGACACAAAGAAGAACGA
		CUPVEST8057R	AGTGGATTGAGATTTCTCCAAGG
45	808	CUPVEST8360F	AAGCTCAACTTCATCATCATCGT
		CUPVEST8360R	CATTTCCTCTTTCTCCTCCTCAT
46	1174	CUPVEST8592F	ACTAGGCGTGGTTGATAGAGATG
		CUPVEST8592R	CCGCTCTTTATCTCTACCTCGAT
47	435	CUPVEST8600F	TCTGAACGGATTGATGTAGGAAT
		CUPVEST8600R	AATTTTGTAAACGTCACCACCAC
48	165	CUPVEST8824F	AAATCGAATCAAATTCTCCTGTG
		CUPVEST8824R	ATGAGGAAATCATATCAGCCAGA
49	468	CUPVEST8845F	TTAACACCAATCTCTCCCTCTCA
		CUPVEST8845R	TGTTGGCTGCATCCTTTATGTTA
50	303	CUPVEST901F	TCAAGTTAAGAGAATTGGAAGCG
		CUPVEST901R	GATGAGGGAAGATGACAAGAGAA
51	217	CUPVEST9032F	TATACTGCCAACACAATCACTGC
		CUPVEST9032R	GAAGAACCTTGGATTTCCATCTC
52	730	CUPVEST9042F	CAATGGGTCTGTGTCTCTTGATT
		CUPVEST9042R	GGTTTAGGAGCAGGCTTAAGAAC
53	239	CUPVEST921F	TCTAACAAAAGGAAGTTGTTCGC
		CUPVEST921R	TTCTTTTCCTCTTTACCACCACA
54	261	CUPVEST9273F	GGGGAGAAGGAGAAACAGTAAAA
		CUPVEST9273R	CAAAATCGATGAAATTCAGGAAC
55	311	CUPVEST9343F	ATTTTGACACCTAATGGTGGTGA
		CUPVEST9343R	AGCTTCTCTTTCACACCTTCCTT

## Sheet: Table 4
Supplementary Table 4: The results of RNA sequencing (total raw reads, total clean reads, total clean nucleotides (nt), total number of contigs, total length (nt) of contigs, mean length (nt) of contigs, contigs N50, total number of unigenes, total length (nt) of unigenes, mean length (nt) of unigenes, unigenes N50)
Samples/Sexes/Tissues/Period	Total Raw Reads	Total Clean Reads	Total Clean Nucleotides (nt)	Total Number of Contigs	Total Length (nt) of Contigs	Mean Length (nt) of Contigs	Contigs N50	Total Number of Unigenes	Total Length (nt) of Unigenes	Mean Length (nt) of Unigenes	Unigenes N50
Siirt-Female-Bud-March	23792926	22184758	2218475800	85057	29774204	350	723	43889	28053261	639	999
Atlı-Male-Bud-March	47087268	42347970	4234797000	202776	51788205	255	341	92456	46286510	501	794
Siirt-Female-Flower-April	24686736	23052482	2305248200	75279	28397850	377	777	42715	27047410	633	1026
Atlı-Male-Flower-April	24499554	22881300	2288130000	84506	28730393	340	663	44062	26615013	604	954
Siirt-Female-Leaf-May	24124842	22161722	2216172200	76692	25217137	329	640	38902	22778493	586	899
Atlı-Male-Leaf-May	23589608	21434972	2143497200	78398	23901489	305	550	38545	21051617	546	821
Siirt-Female-Shoot-May	23464624	21609568	2160956800	89896	29728820	331	676	43905	26719126	609	993
Atlı-Male-Shoot-May	24997412	23040760	2304076000	88278	28607597	324	644	42542	25727814	605	980
Siirt-Female-Bud-June	23399204	21791600	2179160000	83843	29746153	355	749	44386	29291843	660	1064
Atlı-Male-Bud-June	23529672	21620272	2162027200	88452	27867631	315	610	42545	25325751	595	944
Siirt-Female-Bud-August	24027258	22163800	2216380000	82753	27589385	333	674	41716	26819226	643	1028
Atlı-Male-Bud-August	26000000	24132988	2413298800	84106	26592696	316	545	47284	25429307	538	827
Siirt-Female-WholeNut-May	24000000	22388896	2238889600	72594	27059037	373	794	38472	25410360	660	1062
Siirt-Female-WholeNut-June	24000000	21354984	2135498400	185112	38030242	205	242	72645	27536598	379	435
Siirt-Female-Pericarp-August	23209268	21606012	2160601200	81686	28026508	343	697	42104	26443676	628	1008
Siirt-Female-Kernel-August	23004958	20954766	2095476600	112750	27737600	246	328	49338	23263690	472	697
Total	407413330	374726850	37472685000	98261.1	2.99247e+07	318.562	603.312	98831	76723835	776	1333

## Sheet: Table 5
Supplementary Table 5: The results of microsatellite search
RESULTS OF MICROSATELLITE SEARCH
================================
Total number of sequences examined: 98831
Total size of examined sequences (bp): 76723835
Total number of identified SSRs: 37793
Number of SSR containing sequences: 30574
Number of sequences containing more than 1 SSR: 5588
Number of SSRs present in compound formation: 2680
Distribution to different repeat type classes
---------------------------------------------
Unit size	Number of SSRs
mono	23485
di-	3443
three	4226
tetra	980
penta	2702
hexa	2957
Frequency of classified repeat types (considering sequence complementary)
-------------------------------------------------------------------------
Repeats	3	4	5	6	7	8	9	10	11	12	13	14	15	16	17	18	19	20	21	22	23	24	total
A/T	-	-	-	-	-	-	-	-	-	3986	3679	3177	2745	2201	2101	1901	1587	1062	626	237	98	9	23409
C/G	-	-	-	-	-	-	-	-	-	13	9	11	6	3	6	5	3		7	2	9	2	76
AC/GT	-	-	-	109	74	37	30	26	25	11		1											313
AG/CT	-	-	-	774	411	293	278	245	167	29	1	1											2199
AT/AT	-	-	-	342	227	119	106	74	46	11				1									926
CG/CG	-	-	-	3	2																		5
AAC/GTT	-	-	225	100	43	11																	379
AAG/CTT	-	-	730	428	231	9		1	1														1400
AAT/ATT	-	-	288	119	67	23		1															498
ACC/GGT	-	-	353	166	93	40																	652
ACG/CGT	-	-	39	17	9		1																66
ACT/AGT	-	-	30	14	13	5																	62
AGC/CTG	-	-	156	58	20	5	1																240
AGG/CCT	-	-	165	91	40	25																	321
ATC/ATG	-	-	324	123	71	15	1	1															535
CCG/CGG	-	-	44	23	3	3																	73
AAAC/GTTT	-	86	26	6																			118
AAAG/CTTT	-	175	55	6																			236
AAAT/ATTT	-	299	62	16																			377
AACC/GGTT	-	4	7																				11
AACG/CGTT	-	1																					1
AACT/AGTT	-	2	1																				3
AAGC/CTTG	-	3																					3
AAGG/CCTT	-	7	1																				8
AATC/ATTG	-	25	11	1																			37
AATG/ATTC	-	15	2																				17
AATT/AATT	-	40	7	4																			51
ACAG/CTGT	-	8																					8
ACAT/ATGT	-	3	2	6																			11
ACCC/GGGT	-	2	1																				3
ACCG/CGGT	-	4																					4
ACCT/AGGT	-	2																					2
ACGC/CGTG	-	1	1																				2
ACGG/CCGT	-	3																					3
ACTC/AGTG	-	20	11	2																			33
ACTG/AGTC	-	2																					2
AGAT/ATCT	-	7	2	1																			10
AGCC/CTGG	-	3	1																				4
AGCG/CGCT	-		2																				2
AGCT/AGCT	-	1																					1
AGGC/CCTG	-	1	2																				3
AGGG/CCCT	-	9	4																				13
ATCC/ATGG	-	8	2	1																			11
ATCG/ATCG	-	1																					1
ATGC/ATGC	-	4	1																				5
AAAAC/GTTTT	239	33																					272
AAAAG/CTTTT	378	63	2																				443
AAAAT/ATTTT	573	100	2																				675
AAACC/GGTTT	61	12	3																				76
AAACG/CGTTT	5	2																					7
AAACT/AGTTT	22	4	1																				27
AAAGC/CTTTG	16	5	2																				23
AAAGG/CCTTT	27	4																					31
AAAGT/ACTTT	9																						9
AAATC/ATTTG	60	12	1																				73
AAATG/ATTTC	38	5																					43
AAATT/AATTT	86	2																					88
AACAC/GTGTT	45	6	1																				52
AACAG/CTGTT	13	5																					18
AACAT/ATGTT	10	3																					13
AACCC/GGGTT	21	3	3																				27
AACCG/CGGTT	18	1																					19
AACCT/AGGTT	10	1																					11
AACGC/CGTTG	1	1																					2
AACGT/ACGTT	2																						2
AACTC/AGTTG	40	3	2																				45
AACTG/AGTTC	4	1																					5
AAGAC/CTTGT	4																						4
AAGAG/CTCTT	93	23	2																				118
AAGAT/ATCTT	3	2	1																				6
AAGCC/CTTGG	6																						6
AAGCT/AGCTT	10	2																					12
AAGGC/CCTTG	2																						2
AAGGG/CCCTT	17	8																					25
AAGGT/ACCTT	3																						3
AAGTC/ACTTG	11																						11
AAGTG/ACTTC	7	2																					9
AATAC/ATTGT	9	1	1																				11
AATAG/ATTCT	9	1																					10
AATAT/ATATT	17																						17
AATCC/ATTGG	15	1																					16
AATCG/ATTCG	1																						1
AATCT/AGATT	10		21																				31
AATGC/ATTGC	7																						7
AATGG/ATTCC	10	1																					11
AATGT/ACATT	5																						5
AATTC/AATTG	59	4																					63
ACACC/GGTGT	12		2																				14
ACACG/CGTGT	8																						8
ACACT/AGTGT		2																					2
ACAGC/CTGTG	7																						7
ACAGG/CCTGT		2																					2
ACATC/ATGTG	11	2	3																				16
ACATG/ATGTC	2																						2
ACCAG/CTGGT	7																						7
ACCAT/ATGGT		2																					2
ACCCC/GGGGT	8	2	4																				14
ACCCG/CGGGT	20	4																					24
ACCCT/AGGGT	2																						2
ACCGC/CGGTG	1	1																					2
ACCGG/CCGGT	9																						9
ACCTC/AGGTG	8	1																					9
ACGAG/CGTCT	2																						2
ACGGC/CCGTG	2																						2
ACGGG/CCCGT	1																						1
ACGTC/ACGTG	1																						1
ACTAG/AGTCT	5																						5
ACTAT/AGTAT	2																						2
ACTCC/AGTGG	11	6																					17
ACTCG/AGTCG	14																						14
ACTCT/AGAGT	4	1																					5
ACTGC/AGTGC	1	1																					2
ACTGG/AGTCC	2																						2
AGAGC/CTCTG	4																						4
AGAGG/CCTCT	26	10	1	1																			38
AGATC/ATCTG	4																						4
AGATG/ATCTC	14	3																					17
AGCAT/ATGCT	3																						3
AGCCC/CTGGG	10	4																					14
AGCCG/CGGCT	31	1	1																				33
AGCGC/CGCTG	1																						1
AGCGG/CCGCT	2																						2
AGCTC/AGCTG	9																						9
AGGAT/ATCCT	4																						4
AGGCC/CCTGG	8																						8
AGGCG/CCTCG	3																						3
AGGGC/CCCTG	3																						3
AGGGG/CCCCT	6	4																					10
ATATC/ATATG	7																						7
ATCCC/ATGGG	11		1																				12
ATCCG/ATCGG	1	1																					2
ATGCC/ATGGC	2																						2
CCCCG/CGGGG	4																						4
CCCGG/CCGGG	16	3																					19
CCGCG/CGCGG	1																						1
AAAAAC/GTTTTT	175	5																					180
AAAAAG/CTTTTT	205	10																					215
AAAAAT/ATTTTT	332	14																					346
AAAACC/GGTTTT	18	16																					34
AAAACG/CGTTTT	5	3																					8
AAAACT/AGTTTT	3																						3
AAAAGC/CTTTTG	14																						14
AAAAGG/CCTTTT	13	1																					14
AAAAGT/ACTTTT	1																						1
AAAATC/ATTTTG	25	1																					26
AAAATG/ATTTTC	18	6																					24
AAAATT/AATTTT	20	1																					21
AAACAC/GTGTTT	17	7																					24
AAACAG/CTGTTT	10																						10
AAACAT/ATGTTT	1	1																					2
AAACCC/GGGTTT	19	5																					24
AAACCG/CGGTTT	6																						6
AAACCT/AGGTTT	3																						3
AAACGC/CGTTTG	1	1																					2
AAACGG/CCGTTT	1	1																					2
AAACTC/AGTTTG	14																						14
AAACTG/AGTTTC	15	1																					16
AAACTT/AAGTTT	1																						1
AAAGAC/CTTTGT	1																						1
AAAGAG/CTCTTT	61	11																					72
AAAGAT/ATCTTT	4	1																					5
AAAGCC/CTTTGG	12	4																					16
AAAGCG/CGCTTT	4																						4
AAAGCT/AGCTTT	2																						2
AAAGGC/CCTTTG	3	1																					4
AAAGGG/CCCTTT	12	4																					16
AAAGTC/ACTTTG	5																						5
AAAGTG/ACTTTC	10	1																					11
AAATAC/ATTTGT	4	1																					5
AAATAG/ATTTCT	7																						7
AAATAT/ATATTT	15	1																					16
AAATCC/ATTTGG	12																						12
AAATCG/ATTTCG	5																						5
AAATGC/ATTTGC	4																						4
AAATGG/ATTTCC	12	3																					15
AAATGT/ACATTT	9																						9
AAATTC/AATTTG	6	1																					7
AAATTG/AATTTC	6	1																					7
AAATTT/AAATTT	5	1																					6
AACAAG/CTTGTT	14	4																					18
AACAAT/ATTGTT	4																						4
AACACC/GGTGTT	40	8																					48
AACACG/CGTGTT	2	4																					6
AACACT/AGTGTT	1	1																					2
AACAGC/CTGTTG	58	2																					60
AACAGG/CCTGTT	2																						2
AACAGT/ACTGTT	4	1																					5
AACATC/ATGTTG	8	12																					20
AACATG/ATGTTC	2	1																					3
AACATT/AATGTT	2																						2
AACCAC/GGTTGT	18	5																					23
AACCAG/CTGGTT	9	3																					12
AACCAT/ATGGTT	4																						4
AACCCC/GGGGTT	10	7	1																				18
AACCCG/CGGGTT	4																						4
AACCCT/AGGGTT	33	4																					37
AACCGC/CGGTTG	1	4																					5
AACCGG/CCGGTT	28	3																					31
AACCTC/AGGTTG	7	4																					11
AACCTG/AGGTTC	11																						11
AACGAC/CGTTGT	2	1																					3
AACGAG/CGTTCT		3																					3
AACGAT/ATCGTT	1																						1
AACGCC/CGTTGG	3																						3
AACGCG/CGCGTT		1																					1
AACGGC/CCGTTG	1																						1
AACGGG/CCCGTT	2	1																					3
AACGTC/ACGTTG	2	1																					3
AACGTG/ACGTTC		2																					2
AACTAC/AGTTGT	3	2																					5
AACTAG/AGTTCT	7																						7
AACTAT/AGTTAT	2																						2
AACTCC/AGTTGG	6	5																					11
AACTCG/AGTTCG	5																						5
AACTGC/AGTTGC	3	1																					4
AACTGG/AGTTCC	9																						9
AACTGT/ACAGTT	1																						1
AACTTC/AAGTTG	10	1																					11
AACTTG/AAGTTC	2																						2
AAGAAT/ATTCTT	10																						10
AAGACC/CTTGGT	8	2																					10
AAGACG/CGTCTT	12	3																					15
AAGAGC/CTCTTG	6																						6
AAGAGG/CCTCTT	23	6																					29
AAGATC/ATCTTG	5	1																					6
AAGATG/ATCTTC	51	14																					65
AAGCAG/CTGCTT	11	5																					16
AAGCCC/CTTGGG	5	1																					6
AAGCCG/CGGCTT	3																						3
AAGCCT/AGGCTT	1																						1
AAGCTC/AGCTTG	5	3																					8
AAGCTG/AGCTTC	10																						10
AAGGAG/CCTTCT	44	15																					59
AAGGAT/ATCCTT		1																					1
AAGGCC/CCTTGG	2																						2
AAGGGC/CCCTTG	1	2																					3
AAGGGG/CCCCTT	8																						8
AAGGGT/ACCCTT	1																						1
AAGGTG/ACCTTC	8	5																					13
AAGTAG/ACTTCT	13																						13
AAGTCC/ACTTGG		1																					1
AAGTCG/ACTTCG	2	2																					4
AAGTGC/ACTTGC	2																						2
AAGTGG/ACTTCC	5	4																					9
AAGTGT/ACACTT	1																						1
AATACC/ATTGGT	1																						1
AATAGC/ATTGCT	3																						3
AATAGG/ATTCCT	4																						4
AATATC/ATATTG	3	1																					4
AATATG/ATATTC	6	2																					8
AATATT/AATATT	6																						6
AATCAC/ATTGTG	11	2																					13
AATCAG/ATTCTG	9	1																					10
AATCAT/ATGATT	3	3																					6
AATCCC/ATTGGG	11	4																					15
AATCCG/ATTCGG	8																						8
AATCCT/AGGATT	5	1																					6
AATCGG/ATTCCG	6	1																					7
AATCTC/AGATTG	12																						12
AATCTG/AGATTC		2																					2
AATGAC/ATTGTC	3																						3
AATGAG/ATTCTC	7	3																					10
AATGAT/ATCATT	1	1																					2
AATGCC/ATTGGC	1																						1
AATGCT/AGCATT	1																						1
AATGGC/ATTGCC	7																						7
AATGGG/ATTCCC	10	3																					13
AATGGT/ACCATT	6	3																					9
AATGTC/ACATTG	1																						1
AATGTG/ACATTC	3																						3
AATTAC/AATTGT		1																					1
AATTAG/AATTCT	2																						2
AATTAT/AATTAT	8																						8
AATTCC/AATTGG	8	1																					9
AATTGC/AATTGC	1																						1
ACACAG/CTGTGT	1	1																					2
ACACAT/ATGTGT	2																						2
ACACCC/GGGTGT	9	5																					14
ACACCG/CGGTGT	1																						1
ACACCT/AGGTGT	1																						1
ACACGG/CCGTGT	3	1																					4
ACACTC/AGTGTG	6	3																					9
ACACTG/AGTGTC	1																						1
ACAGAG/CTCTGT	7																						7
ACAGAT/ATCTGT	2	3																					5
ACAGCC/CTGTGG	15	2																					17
ACAGCG/CGCTGT	2																						2
ACAGCT/AGCTGT	1																						1
ACAGGC/CCTGTG		1																					1
ACAGGG/CCCTGT	2	1																					3
ACAGTC/ACTGTG	1	4																					5
ACATAG/ATGTCT	1																						1
ACATAT/ATATGT	1																						1
ACATCC/ATGTGG	6																						6
ACATCG/ATGTCG	3																						3
ACATCT/AGATGT	1																						1
ACATGC/ATGTGC	2																						2
ACATGG/ATGTCC	1	3																					4
ACCACG/CGTGGT	2	1																					3
ACCACT/AGTGGT	3																						3
ACCAGC/CTGGTG	29	9																					38
ACCAGG/CCTGGT		2																					2
ACCAGT/ACTGGT	2	1																					3
ACCATC/ATGGTG	50	7																					57
ACCATG/ATGGTC	3	1																					4
ACCCAT/ATGGGT	3	1																					4
ACCCCC/GGGGGT	8	4																					12
ACCCCG/CGGGGT	1																						1
ACCCCT/AGGGGT	1	1																					2
ACCCGC/CGGGTG	1																						1
ACCCGT/ACGGGT	2																						2
ACCCTC/AGGGTG	7																						7
ACCCTG/AGGGTC	1	2																					3
ACCGAG/CGGTCT	3																						3
ACCGCC/CGGTGG	22	1																					23
ACCGGC/CCGGTG	4	2																					6
ACCGGG/CCCGGT	1																						1
ACCGTC/ACGGTG	3	1																					4
ACCGTG/ACGGTC	5	3																					8
ACCTCC/AGGTGG	49	18																					67
ACCTCG/AGGTCG	6																						6
ACCTCT/AGAGGT	3																						3
ACCTGC/AGGTGC		3																					3
ACGACT/AGTCGT	1																						1
ACGAGT/ACTCGT	3																						3
ACGATC/ATCGTG	1	2																					3
ACGATG/ATCGTC	28	3																					31
ACGCAT/ATGCGT	4																						4
ACGCCC/CGTGGG	2																						2
ACGCTC/AGCGTG	3																						3
ACGGAG/CCGTCT	10																						10
ACGGCC/CCGTGG	2																						2
ACGGCG/CCGTCG		1																					1
ACGGCT/AGCCGT	1																						1
ACGGGC/CCCGTG	1																						1
ACGGGG/CCCCGT	1																						1
ACGTCC/ACGTGG		1																					1
ACTAGG/AGTCCT	1																						1
ACTAGT/ACTAGT	3																						3
ACTATC/AGTGAT	1																						1
ACTCAG/AGTCTG	2	1																					3
ACTCCC/AGTGGG	4	2																					6
ACTCCG/AGTCGG	4																						4
ACTCCT/AGGAGT	2																						2
ACTCTC/AGAGTG	10	1																					11
ACTCTG/AGAGTC	3																						3
ACTGAT/AGTATC	1																						1
ACTGCC/AGTGGC	10	3																					13
ACTGCG/AGTCGC	1																						1
ACTGCT/AGCAGT	7																						7
ACTGGC/AGTGCC	1	1																					2
ACTGGG/AGTCCC	3																						3
AGAGAT/ATCTCT	9	3																					12
AGAGCC/CTCTGG	6	1																					7
AGAGCG/CGCTCT		2																					2
AGAGGC/CCTCTG	10	2																					12
AGAGGG/CCCTCT	32	13																					45
AGATAT/ATATCT	5																						5
AGATCC/ATCTGG	1																						1
AGATCG/ATCTCG	2	2																					4
AGATGC/ATCTGC	3																						3
AGATGG/ATCTCC	20	13																					33
AGCAGG/CCTGCT	5	27																					32
AGCATC/ATGCTG	3	3																					6
AGCATG/ATGCTC	1	2																					3
AGCCAT/ATGGCT	2	2																					4
AGCCCC/CTGGGG	1	2	2																				5
AGCCCG/CGGGCT	5																						5
AGCCGC/CGGCTG	4	1																					5
AGCCGG/CCGGCT	7																						7
AGCCTC/AGGCTG	18	1	1																				20
AGCCTG/AGGCTC	3	3																					6
AGCGCC/CGCTGG	3																						3
AGCGGC/CCGCTG	3	3																					6
AGCTAT/AGCTAT	1																						1
AGCTCC/AGCTGG	17	4																					21
AGCTCG/AGCTCG	8	3																					11
AGCTGC/AGCTGC	2																						2
AGGATC/ATCCTG	5																						5
AGGATG/ATCCTC	11	9																					20
AGGCCC/CCTGGG	8																						8
AGGCCG/CCTCGG	1																						1
AGGCGC/CCTGCG	1																						1
AGGCGG/CCGCCT	14	2																					16
AGGGAT/ATCCCT	6																						6
AGGGCC/CCCTGG	1																						1
AGGGGC/CCCCTG	4																						4
AGGGGG/CCCCCT	2	2																					4
ATATCC/ATATGG		1																					1
ATATCG/ATATCG	1																						1
ATCATG/ATCATG	9	3																					12
ATCCCC/ATGGGG	1	3																					4
ATCCGG/ATCCGG	2																						2
ATCGCC/ATGGCG	5																						5
ATGCCC/ATGGGC	3	1																					4
ATGGCC/ATGGCC	1	3																					4
CCCCCG/CGGGGG	3	1																					4
CCCCGG/CCGGGG	1																						1
CCGCGG/CCGCGG	7																						7
CCGGCG/CCGGCG	1																						1

## Sheet: Table 6
Supplementary Table 6: Annotation results in six different databases
Sequence File	NR	NT	Swiss-Prot	KEGG	COG	GO	ALL
All-Unigene.fa	52.839	49.727	34.419	30.746	19.349	40.405	58.401

## Sheet: Table 7
Supplementary Table 7: Gene ontology classification according to three categories: biological process, cellular component, and molecular function
Ontology	Class	number_of_All-Unigene	Total	Percentage (%)
biological_process	biological adhesion	271
biological_process	biological regulation	10093
biological_process	cell killing	2
biological_process	cellular component organization or biogenesis	7427
biological_process	cellular process	25241
biological_process	developmental process	7671
biological_process	establishment of localization	6519
biological_process	growth	1698
biological_process	immune system process	1550
biological_process	localization	6942
biological_process	locomotion	53
biological_process	metabolic process	24781
biological_process	multi-organism process	3432
biological_process	multicellular organismal process	7676
biological_process	negative regulation of biological process	2290
biological_process	positive regulation of biological process	2103
biological_process	regulation of biological process	9263
biological_process	reproduction	4917
biological_process	reproductive process	4583
biological_process	response to stimulus	12646
biological_process	rhythmic process	265
biological_process	signaling	3609
biological_process	single-organism process	17507	160539	49.3632
cellular_component	cell	29529
cellular_component	cell junction	1564
cellular_component	cell part	29528
cellular_component	extracellular matrix	33
cellular_component	extracellular matrix part	9
cellular_component	extracellular region	2141
cellular_component	extracellular region part	41
cellular_component	macromolecular complex	4085
cellular_component	membrane	11838
cellular_component	membrane part	4454
cellular_component	membrane-enclosed lumen	1493
cellular_component	nucleoid	87
cellular_component	organelle	23825
cellular_component	organelle part	7018
cellular_component	symplast	1560
cellular_component	virion	15
cellular_component	virion part	15	117235	36.0479
molecular_function	antioxidant activity	253
molecular_function	binding	19780
molecular_function	catalytic activity	20554
molecular_function	channel regulator activity	2
molecular_function	electron carrier activity	728
molecular_function	enzyme regulator activity	401
molecular_function	metallochaperone activity	11
molecular_function	molecular transducer activity	736
molecular_function	nucleic acid binding transcription factor activity	1081
molecular_function	nutrient reservoir activity	45
molecular_function	protein binding transcription factor activity	162
molecular_function	protein tag	3
molecular_function	receptor activity	282
molecular_function	structural molecule activity	747
molecular_function	translation regulator activity	7
molecular_function	transporter activity	2654
			47446	14.5889
Total		325220

## Sheet: Table 8
Supplementary Table 8: KOG database and classification in 25 functional-categories
Code	Functional-Categories	Gene-Number
A	RNA processing and modification	378
B	Chromatin structure and dynamics	413
C	Energy production and conversion	1131
D	Cell cycle control, cell division, chromosome partitioning	1494
E	Amino acid transport and metabolism	1391
F	Nucleotide transport and metabolism	272
G	Carbohydrate transport and metabolism	2289
H	Coenzyme transport and metabolism	703
I	Lipid transport and metabolism	942
J	Translation, ribosomal structure and biogenesis	2343
K	Transcription	3584
L	Replication, recombination and repair	3276
M	Cell wall/membrane/envelope biogenesis	1586
N	Cell motility	312
O	Posttranslational modification, protein turnover, chaperones	2627
P	Inorganic ion transport and metabolism	1083
Q	Secondary metabolites biosynthesis, transport and catabolism	1218
R	General function prediction only	6665
S	Function unknown	1989
T	Signal transduction mechanisms	2774
U	Intracellular trafficking, secretion, and vesicular transport	784
V	Defense mechanisms	607
W	Extracellular structures	11
Y	Nuclear structure	3
Z	Cytoskeleton	577

## Sheet: Table 9
Supplementary Table 9: The results of the metabolic pathway analysis
#	Pathway	All genes with pathway annotation (30746)			Pathway ID	Level 1	Level 2
1	Metabolic pathways	6857 (22.3%)	6857	0.223	ko01100	Metabolism	Global map
2	Biosynthesis of secondary metabolites	3498 (11.38%)	3498	0.1138	ko01110	Metabolism	Global map
3	Plant-pathogen interaction	2329 (7.57%)	2329	0.0757	ko04626	Organismal Systems	Environmental adaptation
4	Plant hormone signal transduction	1738 (5.65%)	1738	0.0565	ko04075	Environmental Information Processing	Signal transduction
5	Spliceosome	1390 (4.52%)	1390	0.0452	ko03040	Genetic Information Processing	Transcription
6	RNA transport	1018 (3.31%)	1018	0.0331	ko03013	Genetic Information Processing	Translation
7	Purine metabolism	844 (2.75%)	844	0.0275	ko00230	Metabolism	Nucleotide metabolism
8	Endocytosis	814 (2.65%)	814	0.0265	ko04144	Cellular Processes	Transport and catabolism
9	Pyrimidine metabolism	781 (2.54%)	781	0.0254	ko00240	Metabolism	Nucleotide metabolism
10	Ribosome biogenesis in eukaryotes	738 (2.4%)	738	0.024	ko03008	Genetic Information Processing	Translation
11	Protein processing in endoplasmic reticulum	737 (2.4%)	737	0.024	ko04141	Genetic Information Processing	Folding, sorting and degradation
12	Glycerophospholipid metabolism	735 (2.39%)	735	0.0239	ko00564	Metabolism	Lipid metabolism
13	Starch and sucrose metabolism	675 (2.2%)	675	0.022	ko00500	Metabolism	Carbohydrate metabolism
14	RNA degradation	645 (2.1%)	645	0.021	ko03018	Genetic Information Processing	Folding, sorting and degradation
15	Ubiquitin mediated proteolysis	571 (1.86%)	571	0.0186	ko04120	Genetic Information Processing	Folding, sorting and degradation
16	Ether lipid metabolism	551 (1.79%)	551	0.0179	ko00565	Metabolism	Lipid metabolism
17	Ribosome	549 (1.79%)	549	0.0179	ko03010	Genetic Information Processing	Translation
18	Phenylpropanoid biosynthesis	538 (1.75%)	538	0.0175	ko00940	Metabolism	Biosynthesis of other secondary metabolites
19	RNA polymerase	526 (1.71%)	526	0.0171	ko03020	Genetic Information Processing	Transcription
20	mRNA surveillance pathway	491 (1.6%)	491	0.016	ko03015	Genetic Information Processing	Translation
21	Oxidative phosphorylation	421 (1.37%)	421	0.0137	ko00190	Metabolism	Energy metabolism
22	Glycolysis / Gluconeogenesis	412 (1.34%)	412	0.0134	ko00010	Metabolism	Carbohydrate metabolism
23	ABC transporters	398 (1.29%)	398	0.0129	ko02010	Environmental Information Processing	Membrane transport
24	Pentose and glucuronate interconversions	348 (1.13%)	348	0.0113	ko00040	Metabolism	Carbohydrate metabolism
25	Amino sugar and nucleotide sugar metabolism	337 (1.1%)	337	0.011	ko00520	Metabolism	Carbohydrate metabolism
26	Stilbenoid, diarylheptanoid and gingerol biosynthesis	321 (1.04%)	321	0.0104	ko00945	Metabolism	Biosynthesis of other secondary metabolites
27	Zeatin biosynthesis	303 (0.99%)	303	0.0099	ko00908	Metabolism	Metabolism of terpenoids and polyketides
28	Flavonoid biosynthesis	303 (0.99%)	303	0.0099	ko00941	Metabolism	Biosynthesis of other secondary metabolites
29	Homologous recombination	277 (0.9%)	277	0.009	ko03440	Genetic Information Processing	Replication and repair
30	Limonene and pinene degradation	274 (0.89%)	274	0.0089	ko00903	Metabolism	Metabolism of terpenoids and polyketides
31	Circadian rhythm - plant	274 (0.89%)	274	0.0089	ko04712	Organismal Systems	Environmental adaptation
32	Other glycan degradation	267 (0.87%)	267	0.0087	ko00511	Metabolism	Glycan biosynthesis and metabolism
33	Phagosome	267 (0.87%)	267	0.0087	ko04145	Cellular Processes	Transport and catabolism
34	Pyruvate metabolism	266 (0.87%)	266	0.0087	ko00620	Metabolism	Carbohydrate metabolism
35	Galactose metabolism	255 (0.83%)	255	0.0083	ko00052	Metabolism	Carbohydrate metabolism
36	Carotenoid biosynthesis	250 (0.81%)	250	0.0081	ko00906	Metabolism	Metabolism of terpenoids and polyketides
37	Peroxisome	241 (0.78%)	241	0.0078	ko04146	Cellular Processes	Transport and catabolism
38	Nucleotide excision repair	239 (0.78%)	239	0.0078	ko03420	Genetic Information Processing	Replication and repair
39	Inositol phosphate metabolism	237 (0.77%)	237	0.0077	ko00562	Metabolism	Carbohydrate metabolism
40	Arginine and proline metabolism	228 (0.74%)	228	0.0074	ko00330	Metabolism	Amino acid metabolism
41	Base excision repair	220 (0.72%)	220	0.0072	ko03410	Genetic Information Processing	Replication and repair
42	Phosphatidylinositol signaling system	219 (0.71%)	219	0.0071	ko04070	Environmental Information Processing	Signal transduction
43	Cyanoamino acid metabolism	211 (0.69%)	211	0.0069	ko00460	Metabolism	Metabolism of other amino acids
44	Cysteine and methionine metabolism	210 (0.68%)	210	0.0068	ko00270	Metabolism	Amino acid metabolism
45	Tyrosine metabolism	210 (0.68%)	210	0.0068	ko00350	Metabolism	Amino acid metabolism
46	Aminoacyl-tRNA biosynthesis	208 (0.68%)	208	0.0068	ko00970	Genetic Information Processing	Translation
47	Phenylalanine metabolism	207 (0.67%)	207	0.0067	ko00360	Metabolism	Amino acid metabolism
48	Terpenoid backbone biosynthesis	206 (0.67%)	206	0.0067	ko00900	Metabolism	Metabolism of terpenoids and polyketides
49	Fatty acid metabolism	200 (0.65%)	200	0.0065	ko00071	Metabolism	Lipid metabolism
50	DNA replication	199 (0.65%)	199	0.0065	ko03030	Genetic Information Processing	Replication and repair
51	Ascorbate and aldarate metabolism	198 (0.64%)	198	0.0064	ko00053	Metabolism	Carbohydrate metabolism
52	Glycerolipid metabolism	197 (0.64%)	197	0.0064	ko00561	Metabolism	Lipid metabolism
53	alpha-Linolenic acid metabolism	195 (0.63%)	195	0.0063	ko00592	Metabolism	Lipid metabolism
54	Fructose and mannose metabolism	191 (0.62%)	191	0.0062	ko00051	Metabolism	Carbohydrate metabolism
55	Glycine, serine and threonine metabolism	186 (0.6%)	186	0.006	ko00260	Metabolism	Amino acid metabolism
56	Propanoate metabolism	182 (0.59%)	182	0.0059	ko00640	Metabolism	Carbohydrate metabolism
57	Glutathione metabolism	180 (0.59%)	180	0.0059	ko00480	Metabolism	Metabolism of other amino acids
58	Porphyrin and chlorophyll metabolism	178 (0.58%)	178	0.0058	ko00860	Metabolism	Metabolism of cofactors and vitamins
59	Basal transcription factors	176 (0.57%)	176	0.0057	ko03022	Genetic Information Processing	Transcription
60	Valine, leucine and isoleucine degradation	175 (0.57%)	175	0.0057	ko00280	Metabolism	Amino acid metabolism
61	Carbon fixation in photosynthetic organisms	171 (0.56%)	171	0.0056	ko00710	Metabolism	Energy metabolism
62	Glycosylphosphatidylinositol(GPI)-anchor biosynthesis	156 (0.51%)	156	0.0051	ko00563	Metabolism	Glycan biosynthesis and metabolism
63	Flavone and flavonol biosynthesis	155 (0.5%)	155	0.005	ko00944	Metabolism	Biosynthesis of other secondary metabolites
64	Nitrogen metabolism	152 (0.49%)	152	0.0049	ko00910	Metabolism	Energy metabolism
65	Glyoxylate and dicarboxylate metabolism	151 (0.49%)	151	0.0049	ko00630	Metabolism	Carbohydrate metabolism
66	Sphingolipid metabolism	151 (0.49%)	151	0.0049	ko00600	Metabolism	Lipid metabolism
67	Alanine, aspartate and glutamate metabolism	151 (0.49%)	151	0.0049	ko00250	Metabolism	Amino acid metabolism
68	Ubiquinone and other terpenoid-quinone biosynthesis	148 (0.48%)	148	0.0048	ko00130	Metabolism	Metabolism of cofactors and vitamins
69	Tryptophan metabolism	145 (0.47%)	145	0.0047	ko00380	Metabolism	Amino acid metabolism
70	Cutin, suberine and wax biosynthesis	145 (0.47%)	145	0.0047	ko00073	Metabolism	Lipid metabolism
71	Regulation of autophagy	145 (0.47%)	145	0.0047	ko04140	Cellular Processes	Transport and catabolism
72	Diterpenoid biosynthesis	141 (0.46%)	141	0.0046	ko00904	Metabolism	Metabolism of terpenoids and polyketides
73	Natural killer cell mediated cytotoxicity	139 (0.45%)	139	0.0045	ko04650	Organismal Systems	Immune system
74	Pentose phosphate pathway	134 (0.44%)	134	0.0044	ko00030	Metabolism	Carbohydrate metabolism
75	Mismatch repair	134 (0.44%)	134	0.0044	ko03430	Genetic Information Processing	Replication and repair
76	Biosynthesis of unsaturated fatty acids	130 (0.42%)	130	0.0042	ko01040	Metabolism	Lipid metabolism
77	Phenylalanine, tyrosine and tryptophan biosynthesis	129 (0.42%)	129	0.0042	ko00400	Metabolism	Amino acid metabolism
78	beta-Alanine metabolism	128 (0.42%)	128	0.0042	ko00410	Metabolism	Metabolism of other amino acids
79	Citrate cycle (TCA cycle)	127 (0.41%)	127	0.0041	ko00020	Metabolism	Carbohydrate metabolism
80	Protein export	123 (0.4%)	123	0.004	ko03060	Genetic Information Processing	Folding, sorting and degradation
81	Photosynthesis	112 (0.36%)	112	0.0036	ko00195	Metabolism	Energy metabolism
82	Steroid biosynthesis	111 (0.36%)	111	0.0036	ko00100	Metabolism	Lipid metabolism
83	Isoflavonoid biosynthesis	110 (0.36%)	110	0.0036	ko00943	Metabolism	Biosynthesis of other secondary metabolites
84	N-Glycan biosynthesis	108 (0.35%)	108	0.0035	ko00510	Metabolism	Glycan biosynthesis and metabolism
85	Proteasome	107 (0.35%)	107	0.0035	ko03050	Genetic Information Processing	Folding, sorting and degradation
86	Brassinosteroid biosynthesis	105 (0.34%)	105	0.0034	ko00905	Metabolism	Metabolism of terpenoids and polyketides
87	SNARE interactions in vesicular transport	101 (0.33%)	101	0.0033	ko04130	Genetic Information Processing	Folding, sorting and degradation
88	Fatty acid biosynthesis	99 (0.32%)	99	0.0032	ko00061	Metabolism	Lipid metabolism
89	Glycosaminoglycan degradation	98 (0.32%)	98	0.0032	ko00531	Metabolism	Glycan biosynthesis and metabolism
90	Sesquiterpenoid and triterpenoid biosynthesis	87 (0.28%)	87	0.0028	ko00909	Metabolism	Metabolism of terpenoids and polyketides
91	Glycosphingolipid biosynthesis - ganglio series	80 (0.26%)	80	0.0026	ko00604	Metabolism	Glycan biosynthesis and metabolism
92	Lysine degradation	80 (0.26%)	80	0.0026	ko00310	Metabolism	Amino acid metabolism
93	Butanoate metabolism	77 (0.25%)	77	0.0025	ko00650	Metabolism	Carbohydrate metabolism
94	Tropane, piperidine and pyridine alkaloid biosynthesis	75 (0.24%)	75	0.0024	ko00960	Metabolism	Biosynthesis of other secondary metabolites
95	Pantothenate and CoA biosynthesis	70 (0.23%)	70	0.0023	ko00770	Metabolism	Metabolism of cofactors and vitamins
96	Glucosinolate biosynthesis	67 (0.22%)	67	0.0022	ko00966	Metabolism	Biosynthesis of other secondary metabolites
97	Benzoxazinoid biosynthesis	65 (0.21%)	65	0.0021	ko00402	Metabolism	Biosynthesis of other secondary metabolites
98	Isoquinoline alkaloid biosynthesis	64 (0.21%)	64	0.0021	ko00950	Metabolism	Biosynthesis of other secondary metabolites
99	Valine, leucine and isoleucine biosynthesis	62 (0.2%)	62	0.002	ko00290	Metabolism	Amino acid metabolism
100	Histidine metabolism	59 (0.19%)	59	0.0019	ko00340	Metabolism	Amino acid metabolism
101	Fatty acid elongation	59 (0.19%)	59	0.0019	ko00062	Metabolism	Lipid metabolism
102	One carbon pool by folate	58 (0.19%)	58	0.0019	ko00670	Metabolism	Metabolism of cofactors and vitamins
103	Monoterpenoid biosynthesis	56 (0.18%)	56	0.0018	ko00902	Metabolism	Metabolism of terpenoids and polyketides
104	Vitamin B6 metabolism	55 (0.18%)	55	0.0018	ko00750	Metabolism	Metabolism of cofactors and vitamins
105	Sulfur metabolism	53 (0.17%)	53	0.0017	ko00920	Metabolism	Energy metabolism
106	Riboflavin metabolism	51 (0.17%)	51	0.0017	ko00740	Metabolism	Metabolism of cofactors and vitamins
107	Non-homologous end-joining	49 (0.16%)	49	0.0016	ko03450	Genetic Information Processing	Replication and repair
108	Circadian rhythm - mammal	46 (0.15%)	46	0.0015	ko04710	Organismal Systems	Environmental adaptation
109	Glycosphingolipid biosynthesis - globo series	43 (0.14%)	43	0.0014	ko00603	Metabolism	Glycan biosynthesis and metabolism
110	Linoleic acid metabolism	42 (0.14%)	42	0.0014	ko00591	Metabolism	Lipid metabolism
111	Arachidonic acid metabolism	42 (0.14%)	42	0.0014	ko00590	Metabolism	Lipid metabolism
112	Other types of O-glycan biosynthesis	41 (0.13%)	41	0.0013	ko00514	Metabolism	Glycan biosynthesis and metabolism
113	Selenocompound metabolism	40 (0.13%)	40	0.0013	ko00450	Metabolism	Metabolism of other amino acids
114	Folate biosynthesis	40 (0.13%)	40	0.0013	ko00790	Metabolism	Metabolism of cofactors and vitamins
115	Lysine biosynthesis	40 (0.13%)	40	0.0013	ko00300	Metabolism	Amino acid metabolism
116	Nicotinate and nicotinamide metabolism	33 (0.11%)	33	0.0011	ko00760	Metabolism	Metabolism of cofactors and vitamins
117	Photosynthesis - antenna proteins	29 (0.09%)	29	0.0009	ko00196	Metabolism	Energy metabolism
118	Sulfur relay system	29 (0.09%)	29	0.0009	ko04122	Genetic Information Processing	Folding, sorting and degradation
119	Taurine and hypotaurine metabolism	27 (0.09%)	27	0.0009	ko00430	Metabolism	Metabolism of other amino acids
120	Thiamine metabolism	26 (0.08%)	26	0.0008	ko00730	Metabolism	Metabolism of cofactors and vitamins
121	Synthesis and degradation of ketone bodies	24 (0.08%)	24	0.0008	ko00072	Metabolism	Lipid metabolism
122	Indole alkaloid biosynthesis	22 (0.07%)	22	0.0007	ko00901	Metabolism	Biosynthesis of other secondary metabolites
123	Anthocyanin biosynthesis	15 (0.05%)	15	0.0005	ko00942	Metabolism	Biosynthesis of other secondary metabolites
124	Biotin metabolism	11 (0.04%)	11	0.0004	ko00780	Metabolism	Metabolism of cofactors and vitamins
125	Betalain biosynthesis	9 (0.03%)	9	0.0003	ko00965	Metabolism	Biosynthesis of other secondary metabolites
126	Lipoic acid metabolism	8 (0.03%)	8	0.0003	ko00785	Metabolism	Metabolism of cofactors and vitamins
127	C5-Branched dibasic acid metabolism	7 (0.02%)	7	0.0002	ko00660	Metabolism	Carbohydrate metabolism
128	Caffeine metabolism	4 (0.01%)	4	0.0001	ko00232	Metabolism	Biosynthesis of other secondary metabolit

## Sheet: Table 10
Supplementary Table 10: Genetic diversity values in 11 Pistacia vera cultivars: number of alleles (Na), number of effective alleles (Ne), observed heterozygosity (Ho), expected heterozygosity (He), and PIC values of 55 loci
Pop	Locus	Na	Ne	Ho	He	PIC
P. vera	Cupvest1146	5	3.025	1	0.669421	0.507573
	Cupvest 1313	6	3.45714	0.545455	0.710744	0.607566
	Cupvest1566	2	1.65753	0	0.396694	0.318011
	Cupvest 1855	4	3.22581	0.4	0.69	0.593428
	Cupvest 1887	3	1.3224	0.272727	0.243802	0.228357
	Cupvest 1981	4	3.27027	0.181818	0.694215	0.672
	Cupvest 2110	2	1.19802	0.181818	0.165289	0.151629
	Cupvest 2125	3	1.3224	0.272727	0.243802	0.228357
	Cupvest 2611	2	1.86154	0	0.46281	0.355713
	Cupvest2680	2	2	0.454545	0.5	0.375
	Cupvest2831	3	2.34951	1	0.57438	0.483804
	Cupvest3015	4	2.22018	0.454545	0.549587	0.458524
	Cupvest3655	2	1.86154	0.545455	0.46281	0.339757
	Cupvest3826	4	1.61333	0.454545	0.380165	0.419797
	Cupvest3917	2	1.5414	0.272727	0.35124	0.289555
	Cupvest3927	5	4.48148	0.727273	0.77686	0.723721
	Cupvest3929	2	1.65753	0.363636	0.396694	0.289555
	Cupvest 4033	6	4.93878	1	0.797521	0.777841
	Cupvest 4068	3	1.60265	0.454545	0.376033	0.228357
	Cupvest 4100	2	1.42353	0.363636	0.297521	0.289555
	Cupvest 4140	3	2.28302	0.363636	0.561983	0.486306
	Cupvest4279	2	1.19802	0.181818	0.165289	0.151629
	Cupvest 4680	1	1	0	0	0
	Cupvest4746	2	1.30811	0.0909091	0.235537	0.0830117
	Cupvest5225	3	2.39604	0.545455	0.582645	0.490156
	Cupvest5301a	3	2.95122	0.727273	0.661157	0.553267
	Cupvest534	2	1.09502	0.0909091	0.0867769	0.0830117
	Cupvest5726	5	2.68889	0.363636	0.628099	0.660423
	Cupvest5746	2	1.19802	0.181818	0.165289	0.151629
	Cupvest5786	3	2.05085	0.545455	0.512397	0.476197
	Cupvest5836	2	1.98361	0.363636	0.495868	0.375
	Cupvest5852	2	1.30811	0.0909091	0.235537	0.151629
	Cupvest6009	2	1.30811	0.272727	0.235537	0.207798
	Cupvest6106	2	1.98361	0.181818	0.495868	0.375
	Cupvest6113	3	2.18018	1	0.541322	0.375
	Cupvest6536	2	1.65753	0.545455	0.396694	0.289555
	Cupvest6656	2	2	1	0.5	0.375
	Cupvest6662	3	2.05085	0.545455	0.512397	0.465977
	Cupvest6733	2	1.19802	0.181818	0.165289	0.151629
	Cupvest6938	3	2.05085	0.727273	0.512397	0.463177
	Cupvest7025	4	2.46939	0.363636	0.595041	0.554009
	Cupvest7130	3	1.4491	0.363636	0.309917	0.207798
	Cupvest7232	3	2.30476	0.454545	0.566116	0.503543
	Cupvest8057	3	1.96748	0.545455	0.491736	0.387294
	Cupvest8360	1	1	0	0	0
	Cupvest8592	2	1.42353	0	0.297521	0.151629
	Cupvest8600	2	1.76642	0.636364	0.433884	0.366599
	Cupvest8824	4	2.84706	0.454545	0.64876	0.623181
	Cupvest8845	2	1.09502	0.0909091	0.0867769	0.0830117
	Cupvest901	3	2.26168	0.272727	0.557851	0.490156
	Cupvest9032	1	1	0	0	0
	Cupvest9042	2	1.19802	0.181818	0.165289	0.0830117
	Cupvest921	2	1.19802	0.181818	0.165289	0.151629
	Cupvest9273	2	1.30811	0.272727	0.235537	0.207798
	Cupvest9343	1	1	0	0	0
Mean		2.72727	1.93107	0.377521	0.399698	0.336603

[truncated: 11 more sheets: Table 11, Table 12, Table 13, Table 14, Table 15, Table 16, Table 17, Table 18, Table 19, Table 20, Table 21]
